# Supplementary material for: The Generation of a Nanobody-Based ELISA for Human Microsomal Epoxide Hydrolase
Source: Int J Mol Sci. 2023 Sep 28;24(19):14698. doi: 10.3390/ijms241914698 (PMC10572367; doi:10.3390/ijms241914698)
Supplement: Supplementary file 1 [file ijms-24-14698-s001.zip]

Archive with 1 entries (1 files):
- ijms-2585417-supplementary.pdf
